# Supplementary material for: Processing covert dependency: An eye-tracking study of scope interpretations of embedded Wh-questions in Mandarin
Source: PLoS One. 2023 May 18;18(5):e0285873. doi: 10.1371/journal.pone.0285873 (PMC10194922; doi:10.1371/journal.pone.0285873)
Supplement: S1 File — (ZIP) [file pone.0285873.s001.zip]

Archive with 8 entries (7 files):
- supporting infomration/
- __MACOSX/._supporting infomration
- supporting infomration/.DS_Store
- __MACOSX/supporting infomration/._.DS_Store
- supporting infomration/Experimental Materials.pdf
- __MACOSX/supporting infomration/._Experimental Materials.pdf
- supporting infomration/Norming Results.pdf
- __MACOSX/supporting infomration/._Norming Results.pdf
